# Supplementary material for: Molecular detection of vector-borne pathogens in blood and splenic samples from dogs with splenic disease
Source: Parasit Vectors. 2017 Mar 13;10:131. doi: 10.1186/s13071-017-2074-z (PMC5346854; doi:10.1186/s13071-017-2074-z)
Supplement: Additional file 1: Table S1. — Details for signalment, collected samples, histopathological diagnosis and PCR results for dogs included in this study. (XLSX 54 kb) [file 13071_2017_2074_MOESM1_ESM.xlsx]

## Sheet: Hoja1
Additional file 1
ID	GENDER	BREED	AGE (YEARS)	HYSTOPATHOLOGICAL DIAGNOSIS OF THE SPLEEN	IBD		PCR RESULT
						SAMPLE	18S	Anaplasma spp./ Ehrlichia spp.	Babesia spp.	Bartonella spp.	H.canis	L. infantum	Mycoplasma spp.	Rickettsia spp.
S1	Female	Pitbull	13	HSA	No	EDTA-blood	19.37	neg	neg	neg	neg	neg	neg	neg
						Spleen	14.6	neg	B. canis	neg	neg	neg	neg	neg
S2	Male	Beagle	NA	HSA	No	EDTA-blood	15.5	neg	B. canis	neg	neg	neg	neg	neg
						Spleen	23.1	neg	neg	neg	neg	neg	neg	neg
S3	Female	Crossbreed Dog	11	HSA	No	EDTA-blood	19.5	neg	B. canis	neg	neg	neg	neg	neg
						Spleen	14.6	neg	neg	neg	neg	neg	neg	neg
S4	Female	Crossbreed Dog	13	HSA	No	EDTA-blood	18.2	neg	B. canis	neg	neg	neg	neg	neg
						PF Spleen	22.7	neg	neg	neg	neg	neg	neg	neg
S5	Female	Beagle	12	EH, hemosiderosis and LNH	No	EDTA-blood	22.55	neg	neg	neg	neg	neg	neg	neg
						PF Spleen	23.8	neg	B. gibsoni	neg	neg	neg	neg	neg
S6	Female	Greyhound	6	Congestion and hematoma	No	EDTA-blood	21.5	neg	B. gibsoni	neg	neg	neg	neg	neg
						Spleen	18.6	neg	neg	neg	neg	neg	neg	neg
S7	Male	Irish Setter	14	Congestion	No	EDTA-blood	16.7	neg	B. gibsoni	neg	neg	neg	neg	neg
						PF Spleen	21.5	neg	neg	neg	neg	neg	neg	neg
S8	Female	Great Dane	7	NA (splenic torsion and GDV)	No	EDTA-blood	22.6	neg	B. vulpes	neg	neg	neg	neg	neg
						Spleen	18.31	neg	neg	neg	neg	neg	neg	neg
S9	Male	German Sheperd	11	Congestion	Yes	EDTA-blood	19.23	neg	neg	neg	neg	neg	neg	neg
						Spleen	16	E. canis	neg	neg	neg	neg	neg	neg
S10	Female	American Staffordshire	8	EH and myeloid metaplasia	Yes	EDTA-blood	23.27	neg	neg	neg	neg	neg	neg	neg
						Spleen	14.5	neg	neg	neg	neg	Pos	neg	neg
S11	Male	Poodle	13	Congestion, EH and hemosiderosis	Yes	EDTA-blood	16.53	neg	neg	neg	neg	neg	Candidatus M.hemovis	neg
						Spleen	16.9	neg	neg	neg	neg	neg	neg	neg
S12	Female	German Sheperd	11	Carcinoma	No	EDTA-blood	15.1	neg	neg	neg	neg	neg	M. ovis	neg
						PF Spleen	23.6	neg	neg	neg	neg	neg	neg	neg
S13	Female	Cocker Spaniel	7	EH, myeloid metaplasia and necrosis	No	EDTA-blood	18.5	neg	neg	neg	neg	neg	neg	neg
						Spleen	18.4	neg	neg	neg	neg	neg	neg	neg
S14	Female	Cocker Spaniel	14	Congestion and plasmacytic splenitis	No	EDTA-blood	17.55	neg	neg	neg	neg	neg	neg	neg
S15	Female	German Sheperd	8	Necrosis	No	EDTA-blood	16.1	neg	neg	neg	neg	neg	neg	neg
S16	Male	Pointer	12	LNH	No	EDTA-blood	17.43	neg	neg	neg	neg	neg	neg	neg
S17	Female	Spanish Mastiff	9	Necrosis	No	EDTA-blood	14.2	neg	neg	neg	neg	neg	neg	neg
S18	Male	Crossbreed Dog	11	NA	No	EDTA-blood	14.1	neg	neg	neg	neg	neg	neg	neg
S19	Male	Crossbreed Dog	NA	LNH	No	EDTA-blood	17.3	neg	neg	neg	neg	neg	neg	neg
						PF Spleen	22.9	neg	neg	neg	neg	neg	neg	neg
S20	Male	German Sheperd	9	HSA	No	EDTA-blood	15.94	neg	neg	neg	neg	neg	neg	neg
						PF Spleen	23.4	neg	neg	neg	neg	neg	neg	neg
S21	Male	Labrador retriever	10	HSA	No	EDTA-blood	18.039	neg	neg	neg	neg	neg	neg	neg
						Spleen	12.7	neg	neg	neg	neg	neg	neg	neg
S22	Male	Cocker Spaniel	12	LNH	No	EDTA-blood	15.05	neg	neg	neg	neg	neg	neg	neg
						Spleen	17.4	neg	neg	neg	neg	neg	neg	neg
S23	Female	Boxer	10	Carcinoma	No	EDTA-blood	17.28	neg	neg	neg	neg	neg	neg	neg
						Spleen	19.4	neg	neg	neg	neg	neg	neg	neg
S24	Female	Crossbreed Dog	6	LNH	No	EDTA-blood	17.59	neg	neg	neg	neg	neg	neg	neg
						Spleen	20.1	neg	neg	neg	neg	neg	neg	neg
S25	Female	Boxer	10	Hematoma	No	EDTA-blood	15.62	neg	neg	neg	neg	neg	neg	neg
						PF Spleen	23.4	neg	neg	neg	neg	neg	neg	neg
S26	Male	Crossbreed Dog	10	HSA	No	EDTA-blood	14.48	neg	neg	neg	neg	neg	neg	neg
						PF Spleen	26.2	neg	neg	neg	neg	neg	neg	neg
S27	Female	Crossbreed Dog	13	FHN	Yes	EDTA-blood	23.999	neg	neg	neg	neg	neg	neg	neg
						PF Spleen	25.7	neg	neg	neg	neg	neg	neg	neg
S28	Female	Crossbreed Dog	7	Hematoma	No	EDTA-blood	24.93	neg	neg	neg	neg	neg	neg	neg
						PF Spleen	21.7	neg	neg	neg	neg	neg	neg	neg
S29	NA	NA	NA	Infarcts	No	EDTA-blood	16.64	neg	neg	neg	neg	neg	neg	neg
						PF Spleen	25	neg	neg	neg	neg	neg	neg	neg
S30	Male	Crossbreed Dog	11	HSA	No	EDTA-blood	22.8	neg	neg	neg	neg	neg	neg	neg
						PF Spleen	22.22	neg	neg	neg	neg	neg	neg	neg
S31	Female	German Sheperd	8	NA (splenic torsion)	No	EDTA-blood	12.7	neg	neg	neg	neg	neg	neg	neg
						Spleen	16.7	neg	neg	neg	neg	neg	neg	neg
S32	Female	Boxer	8	HSA	No	Spleen	18	neg	neg	neg	neg	neg	neg	neg
S33	Male	Boxer	8	Necrosis	No	EDTA-blood	17.509	neg	neg	neg	neg	neg	neg	neg
S34	Male	Samoyed	13	Necrosis	Yes	EDTA-blood	20.386	neg	neg	neg	neg	neg	neg	neg
						Spleen	29.8	neg	neg	neg	neg	neg	neg	neg
S35	Female	Great Dane	7	NA (splenic torsion and GDV)	No	EDTA-blood	18.71	neg	neg	neg	neg	neg	neg	neg
						Spleen	17.8	neg	neg	neg	neg	neg	neg	neg
S36	Male	Crossbreed Dog	14	HSA	No	EDTA-blood	21.27	neg	neg	neg	neg	neg	neg	neg
						Spleen	14.5	neg	neg	neg	neg	neg	neg	neg
S37	Female	French Bulldog	9	HSA	No	EDTA-blood	22.28	neg	neg	neg	neg	neg	neg	neg
						Spleen	15.5	neg	neg	neg	neg	neg	neg	neg
S38	Female	French Bulldog	8	HSA	No	EDTA-blood	21.993	neg	neg	neg	neg	neg	neg	neg
						Spleen	14.6	neg	neg	neg	neg	neg	neg	neg
S39	Male	Cocker Spaniel	9	NA (splenic torsion)	No	EDTA-blood	23.078	neg	neg	neg	neg	neg	neg	neg
S40	Male	Norwegian Elkhound	8	Necrosis	No	EDTA-blood	20.566	neg	neg	neg	neg	neg	neg	neg
S41	Female	German Sheperd	9	Congestion, splenitis	Yes	EDTA-blood	18.17	neg	neg	neg	neg	neg	neg	neg
						Spleen	17.7	neg	neg	neg	neg	neg	neg	neg
S42	Female	Greyhound	9	NA (splenic torsion)	No	EDTA-blood	16.83	neg	neg	neg	neg	neg	neg	neg
						Spleen	17.3	neg	neg	neg	neg	neg	neg	neg
S43	Male	Cocker Spaniel	9	HSA	No	EDTA-blood	17.373	neg	neg	neg	neg	neg	neg	neg
						Spleen	19.8	neg	neg	neg	neg	neg	neg	neg
S44	Male	German Sheperd	9	Congestion (splenic torsion)	Yes	EDTA-blood	16.406	neg	neg	neg	neg	neg	neg	neg
						Spleen	16	neg	neg	neg	neg	neg	neg	neg
S45	Male	Rottweiler	5	NA (splenic torsion)	No	EDTA-blood	14	neg	neg	neg	neg	neg	neg	neg
						Spleen	18.5	neg	neg	neg	neg	neg	neg	neg
S46	Female	German Sheperd	12	NA (splenic torsion)	No	EDTA-blood	14.3	neg	neg	neg	neg	neg	neg	neg
						Spleen	35.5	neg	neg	neg	neg	neg	neg	neg
S47	Male	Golden Retriever	10	Infarcts	No	EDTA-blood	14.1	neg	neg	neg	neg	neg	neg	neg
						Spleen	21.2	neg	neg	neg	neg	neg	neg	neg
S48	Female	Dogue de Bordeaux	NA	Undifferentiated sarcoma	No	EDTA-blood	14.6	neg	neg	neg	neg	neg	neg	neg
						Spleen	14	neg	neg	neg	neg	neg	neg	neg
S49	Male	Shar-Pei	9	HSA	No	EDTA-blood	14.6	neg	neg	neg	neg	neg	neg	neg
						Spleen	18.8	neg	neg	neg	neg	neg	neg	neg
S50	Female	Crossbreed Dog	12	LNH	No	EDTA-blood	14.3	neg	neg	neg	neg	neg	neg	neg
						Spleen	16	neg	neg	neg	neg	neg	neg	neg
S51	Female	Labrador retriever	9	NA	No	EDTA-blood	15.6	neg	neg	neg	neg	neg	neg	neg
						Spleen	13.7	neg	neg	neg	neg	neg	neg	neg
S52	Female	Golden Retriever	9	NA (cytology: compatible with HSA)	No	EDTA-blood	23.3	neg	neg	neg	neg	neg	neg	neg
						Spleen	14.1	neg	neg	neg	neg	neg	neg	neg
S53	Male	Spaniel Bretón	10	LNH	No	EDTA-blood	28	neg	neg	neg	neg	neg	neg	R. massiliae
						Spleen	16.3	neg	neg	neg	neg	neg	neg	neg
S54	Female	Beagle	12	LNH	No	EDTA-blood	16.9	neg	neg	neg	neg	neg	neg	neg
						PF Spleen	25.2	neg	neg	neg	neg	neg	neg	neg
S55	Female	Miniature Schnauzer	9	HSA	No	EDTA-blood	18.6	neg	neg	neg	neg	neg	neg	neg
						PF Spleen	24.8	neg	neg	neg	neg	neg	neg	neg
S56	Male	Rottweiler	8	Hematoma	No	EDTA-blood	19.1	neg	neg	neg	neg	neg	neg	neg
S57	Female	German Sheperd	10	HSA	No	EDTA-blood	13.7	neg	neg	neg	neg	neg	neg	neg
						PF Spleen	21.7	neg	neg	neg	neg	neg	neg	neg
S58	Female	German Sheperd	9	HSA	No	EDTA-blood	15	neg	neg	neg	neg	neg	neg	neg
						PF Spleen	23.7	neg	neg	neg	neg	neg	neg	neg
S59	Female	Crossbreed Dog	8	Hemosiderosis	No	EDTA-blood	13.2	neg	neg	neg	neg	neg	neg	neg
						PF Spleen	22.7	neg	neg	neg	neg	neg	neg	neg
S60	Female	Beauceron	5	Congestion (splenic torsion)	No	EDTA-blood	22.07	neg	neg	neg	neg	neg	neg	neg
						Spleen	18.13	neg	neg	neg	neg	neg	neg	neg
S61	Male	Malinois	7	NA (splenic rupture due to traumatic event)	No	EDTA-blood	22.95	neg	neg	neg	neg	neg	neg	neg
						Spleen	19.5	neg	neg	neg	neg	neg	neg	neg
S62	Male	French Bulldog	8	Granulomatous splenitis, myeloid metaplasia and necrosis	No	EDTA-blood	20.05	neg	neg	neg	neg	neg	neg	neg
						Spleen	16.62	neg	neg	neg	neg	neg	neg	neg
S63	Female	Pointer	9	HSA	No	EDTA-blood	22.83	neg	neg	neg	neg	neg	neg	neg
						Spleen	18.99	neg	neg	neg	neg	neg	neg	neg
S64	Male	Crossbreed Dog	8	Congestion and LNH	No	EDTA-blood	24.45	neg	neg	neg	neg	neg	neg	neg
						Spleen	18.15	neg	neg	neg	neg	neg	neg	neg
S65	Male	Crossbreed Dog	8	HSA	No	EDTA-blood	16.85	neg	neg	neg	neg	neg	neg	neg
						Spleen	17.33	neg	neg	neg	neg	neg	neg	neg
S66	Male	Great Dane	3	NA (splenic torsion and GDV)	No	EDTA-blood	16.37	neg	neg	neg	neg	neg	neg	neg
						Spleen	20.51	neg	neg	neg	neg	neg	neg	neg
S67	Male	German Sheperd	8	HSA	No	EDTA-blood	14.78	neg	neg	neg	neg	neg	neg	neg
						Spleen	20.54	neg	neg	neg	neg	neg	neg	neg
S68	Male	German Sheperd	7	HSA	No	EDTA-blood	16.49	neg	neg	neg	neg	neg	neg	neg
						Spleen	16.61	neg	neg	neg	neg	neg	neg	neg
S69	Female	Boxer	5	Linfoma	No	EDTA-blood	16.55	neg	neg	neg	neg	neg	neg	neg
						Spleen	17.84	neg	neg	neg	neg	neg	neg	neg
S70	Female	German Sheperd	6	NA (splenic torsion and GDV)	No	EDTA-blood	16.45	neg	neg	neg	neg	neg	neg	neg
S71	Male	Poodle	16	Hematoma	No	EDTA-blood	23.74	neg	neg	neg	neg	neg	neg	neg
						Spleen	18.43	neg	neg	neg	neg	neg	neg	neg
S72	Male	Golden Retriever	11	HSA	No	EDTA-blood	19.55	neg	neg	neg	neg	neg	neg	neg
						Spleen	20.64	neg	neg	neg	neg	neg	neg	neg
S73	Male	Maltese	10	HSA	No	EDTA-blood	18.53	neg	neg	neg	neg	neg	neg	neg
						Spleen	36.81	neg	neg	neg	neg	neg	neg	neg
S74	Female	Crossbreed Dog	6	LNH	No	EDTA-blood	20.83	neg	neg	neg	neg	neg	neg	neg
						Spleen	18.90	neg	neg	neg	neg	neg	neg	neg
S75	Male	Labrador retriever	13	HSA	No	EDTA-blood	18.62	neg	neg	neg	neg	neg	neg	neg
						Spleen	18.38	neg	neg	neg	neg	neg	neg	neg
S76	Male	Golden Retriever	11	HSA	No	EDTA-blood	23.72	neg	neg	neg	neg	neg	neg	neg
						Spleen	16.47	neg	neg	neg	neg	neg	neg	neg
S77	Male	Husky	10	Linfoma	No	EDTA-blood	21.71	neg	neg	neg	neg	neg	neg	neg
						Spleen	35.99	neg	neg	neg	neg	neg	neg	neg
S78	Female	Boxer	8	NA (splenic rupture due to traumatic event)	No	EDTA-blood	15.80	neg	neg	neg	neg	neg	neg	neg
C1	Male	Crossbreed Dog	8	NA	No	EDTA-blood	15.957	neg	neg	B. gibsoni	neg	neg	neg	neg
C2	Female	Cocker Spaniel	9	NA	No	EDTA-blood	17.6464	neg	neg	neg	neg	neg	neg	pos
C3	Female	Crossbreed Dog	4	NA	No	EDTA-blood	17.9003	neg	neg	neg	neg	neg	neg	neg
C4	Male	French Bulldog	9	NA	No	EDTA-blood	16.39	neg	neg	neg	neg	neg	neg	neg
C5	Female	Golden Retriever	3	NA	No	EDTA-blood	16.1477	neg	neg	neg	neg	neg	neg	neg
C6	Male	Jack Russell Terrier	1	NA	No	EDTA-blood	17.161	neg	neg	neg	neg	neg	neg	neg
C7	Male	English Setter	4	NA	No	EDTA-blood	14.4831	neg	neg	neg	neg	neg	neg	neg
C8	Female	German Sheperd	8	NA	No	EDTA-blood	14.6797	neg	neg	neg	neg	neg	neg	neg
C9	Female	Yorkshire Terrier	11	NA	No	EDTA-blood	15.2428	neg	neg	neg	neg	neg	neg	neg
C10	Female	Golden Retriever	9	NA	No	EDTA-blood	16.429	neg	neg	neg	neg	neg	neg	neg
C11	Female	German Sheperd	12	NA	No	EDTA-blood	16.9554	neg	neg	neg	neg	neg	neg	neg
C12	Female	Rottweiler	9	NA	No	EDTA-blood	16.3448	neg	neg	neg	neg	neg	neg	neg
C13	Female	Crossbreed Dog	4	NA	No	EDTA-blood	17.6647	neg	neg	neg	neg	neg	neg	neg
C14	Male	Crossbreed Dog	8	NA	No	EDTA-blood	16.9026	neg	neg	neg	neg	neg	neg	neg
C15	Female	Labrador retriever	8	NA	No	EDTA-blood	15.817	neg	neg	neg	neg	neg	neg	neg
C16	Female	CKCS	5	NA	No	EDTA-blood	17.5527	neg	neg	neg	neg	neg	neg	neg
C17	Female	Yorkshire Terrier	4	NA	No	EDTA-blood	16.0021	neg	neg	neg	neg	neg	neg	neg
C18	Female	Crossbreed Dog	10	NA	No	EDTA-blood	15.4384	neg	neg	neg	neg	neg	neg	neg
C19	Female	French Bulldog	6	NA	No	EDTA-blood	16.6197	neg	neg	neg	neg	neg	neg	neg
C20	Male	Spaniel Bretón	10	NA	No	EDTA-blood	15.5011	neg	neg	neg	neg	neg	neg	neg
C21	Male	Crossbreed Dog	1	NA	No	EDTA-blood	17.3526	neg	neg	neg	neg	neg	neg	neg
C22	Female	Crossbreed Dog	12	NA	No	EDTA-blood	14.9701	neg	neg	neg	neg	neg	neg	neg
C23	Male	Yorkshire Terrier	9	NA	No	EDTA-blood	15.4487	neg	neg	neg	neg	neg	neg	neg
C24	Female	Shih-Tzu	6	NA	No	EDTA-blood	16.0841	neg	neg	neg	neg	neg	neg	neg
C25	Female	Shar-Pei	6	NA	No	EDTA-blood	15.0589	neg	neg	neg	neg	neg	neg	neg
C26	Female	Crossbreed Dog	8	NA	No	EDTA-blood	19.82	neg	neg	neg	neg	neg	neg	neg
C27	Female	Miniature Schnauzer	11	NA	No	EDTA-blood	16.7091	neg	neg	neg	neg	neg	neg	neg
C28	Male	Crossbreed Dog	10	NA	No	EDTA-blood	15.0579	neg	neg	neg	neg	neg	neg	neg
C29	Female	Shar-Pei	6	NA	No	EDTA-blood	14.5233	neg	neg	neg	neg	neg	neg	neg
C30	Male	German Sheperd	4	NA	No	EDTA-blood	13.8603	neg	neg	neg	neg	neg	neg	neg
C31	Female	Boxer	4	NA	No	EDTA-blood	15.3123	neg	neg	neg	neg	neg	neg	neg
C32	Female	Airedale Terrier	12	NA	No	EDTA-blood	16.9969	neg	neg	neg	neg	neg	neg	neg
C33	Male	Crossbreed Dog	14	NA	No	EDTA-blood	16.8474	neg	neg	neg	neg	neg	neg	neg
C34	Female	Maltese	9	NA	No	EDTA-blood	15.5159	neg	neg	neg	neg	neg	neg	neg
C35	Female	Miniature Schnauzer	7	NA	No	EDTA-blood	18.0801	neg	neg	neg	neg	neg	neg	neg
C36	Male	Crossbreed Dog	12	NA	No	EDTA-blood	14.4651	neg	neg	neg	neg	neg	neg	neg
C37	Male	Yorkshire Terrier	11	NA	No	EDTA-blood	15.0599	neg	neg	neg	neg	neg	neg	neg
C38	Male	Yorkshire Terrier	13	NA	No	EDTA-blood	22.8625	neg	neg	neg	neg	neg	neg	neg
C39	Female	Crossbreed Dog	10	NA	No	EDTA-blood	15.9076	neg	neg	neg	neg	neg	neg	neg
C40	Male	Golden Retriever	12	NA	No	EDTA-blood	15.4097	neg	neg	neg	neg	neg	neg	neg
C41	Female	Boxer	8	NA	No	EDTA-blood	15.7964	neg	neg	neg	neg	neg	neg	neg
C42	Male	Boxer	6	NA	No	EDTA-blood	24.9085	neg	neg	neg	neg	neg	neg	neg
C43	Female	Teckel	3	NA	No	EDTA-blood	16.6883	neg	neg	neg	neg	neg	neg	neg
C44	Female	Miniature Schnauzer	9	NA	No	EDTA-blood	16.5075	neg	neg	neg	neg	neg	neg	neg
C45	Female	Pointer	8	NA	No	EDTA-blood	16.281	neg	neg	neg	neg	neg	neg	neg
C46	Male	Pug	8	NA	No	EDTA-blood	14.4492	neg	neg	neg	neg	neg	neg	neg
C47	Female	Yorkshire Terrier	12	NA	Yes	EDTA-blood	15.5617	neg	neg	neg	neg	neg	neg	neg
C48	Female	Crossbreed Dog	16	NA	No	EDTA-blood	15.8889	neg	neg	neg	neg	neg	neg	neg
C49	Female	Golden Retriever	9	NA	No	EDTA-blood	15.4612	neg	neg	neg	neg	neg	neg	neg
C50	Female	Crossbreed Dog	9	NA	No	EDTA-blood	13.8032	neg	neg	neg	neg	neg	neg	neg
C51	Male	Maltese	4	NA	No	EDTA-blood	14.32	neg	neg	neg	neg	neg	neg	neg
C52	Male	Yorkshire Terrier	11	NA	No	EDTA-blood	15.8812	neg	neg	neg	neg	neg	neg	neg
C53	Female	Poodle	11	NA	No	EDTA-blood	19.35	neg	neg	neg	neg	neg	neg	neg
C54	Male	Golden Retriever	1	NA	No	EDTA-blood	17.54	neg	neg	neg	neg	neg	neg	neg
C55	Male	American Staffordshire	8	NA	No	EDTA-blood	23.36	neg	neg	neg	neg	neg	neg	neg
C56	Female	West Highland White Terrier	9	NA	No	EDTA-blood	19.98	neg	neg	neg	neg	neg	neg	neg
C57	Male	Yorkshire Terrier	8	NA	No	EDTA-blood	19.81	neg	neg	neg	neg	neg	neg	neg
C58	Male	Yorkshire Terrier	12	NA	No	EDTA-blood	19.12	neg	neg	neg	neg	neg	neg	neg
C59	Male	Poodle	10	NA	No	EDTA-blood	22.89	neg	neg	neg	neg	neg	neg	neg
C60	Male	Cocker Spaniel	13	NA	No	EDTA-blood	21.34	neg	neg	neg	neg	neg	neg	neg
C: control dog. EDTA: ehtylene diamine tetraacetic acid. EH: extramedullary hematopoiesis. GDV: gastric dilation volvulus. HSA: hemangiosarcoma.IBD: inflammatory bowel disease. LNH: lymphoid nodular hyperplasia. NA: not available. PF: paraffin fixed. S: splenectomized dog.
